# Supplementary material for: Relaxin-like Gonad-Stimulating Peptides in Asteroidea
Source: Biomolecules. 2023 Apr 30;13(5):781. doi: 10.3390/biom13050781 (PMC10216564; doi:10.3390/biom13050781)
Supplement: Supplementary file 1 [file biomolecules-13-00781-s001.zip]

Archive with 1 entries (1 files):
- biomolecules-2264315-supplementary.pdf
